# Supplementary material for: A Novel Method for Carbon Nanotube Functionalization Using Immobilized Candida antarctica Lipase
Source: Nanomaterials (Basel). 2022 Apr 26;12(9):1465. doi: 10.3390/nano12091465 (PMC9105613; doi:10.3390/nano12091465)
Supplement: Supplementary file 1 [file nanomaterials-12-01465-s001.zip]

Archive with 1 entries (1 files):
- nanomaterials-1617175-supplementary.pdf
